# Supplementary material for: G-Protein β-Subunit Gene TaGB1-B Enhances Drought and Salt Resistance in Wheat
Source: Int J Mol Sci. 2023 Apr 15;24(8):7337. doi: 10.3390/ijms24087337 (PMC10138664; doi:10.3390/ijms24087337)
Supplement: Supplementary file 1 [file ijms-24-07337-s001.zip › Table S1.xlsx]

## Sheet: Sheet1
Table S1. The tpm value of wheat TaGB1 gene under different stress treatments.
		TaGB1-A		TaGB1-B		TaGB1-D
vatiety	stress	tpm	sem	tpm	sem	tpm	sem
TAM107	none	1.93002	0	2.04563	0	2.28589	0.313139
	1 hour of drought stress	2.02308	0	1.97934	0	2.29356	0
	6 hour of drought stress	1.89918	0	2.06516	0	2.22634	0
	1 hour of heat stress	1.06228	0	1.04512	0	1.2604	0
	6 hour of heat stress	2.8934	0	2.60389	0	2.57761	0
	1 hour of drought&heat	1.149	0	0.299198	0	0.295788	0
	6 hour of drought&heat	2.28743	0	2.35561	0	2.17467	0
Gemmiza 10	none	2.46574	0	3.09467	0	2.81036	0
	PEG 6000 2 hours	2.5218	1.83079	2.28832	1.67212	2.5107	1.91046
	PEG 6000 12 hours	2.799	0	2.87348	0	2.87183	0
Giza 168	none	3.11838	0	3.37379	0.281161	3.28041	0
	PEG 6000 2 hours	2.9483	0	2.96909	0	3.01971	0
	PEG 6000 12 hours	2.32068	0	2.91434	0	2.58683	0
