# Supplementary material for: G-Protein β-Subunit Gene TaGB1-B Enhances Drought and Salt Resistance in Wheat
Source: Int J Mol Sci. 2023 Apr 15;24(8):7337. doi: 10.3390/ijms24087337 (PMC10138664; doi:10.3390/ijms24087337)
Supplement: Supplementary file 1 [file ijms-24-07337-s001.zip › Table S2.xlsx]

## Sheet: Sheet1
Table S2. The primers used in this study
Primer-name	Primer-sequence					purpose
1302-TaGB1-F	GGGACTCTTGACCATGATGGCGTCCGTGGCGG					Vector construction
1302-TaGB1-R	TCAGATCTACCCATGGGACTATCTTGCGGTGTC
003-TaGB1-F	CCCCGGGTACCGAGCTCATGGCGTCCGTGGCGG
003-TaGB1-R	CGGGGAAATTCGAGCTCTCAGACTATCTTGCGGTGTC
q-TaGB1-F	CCCTGATGGTCAGAGGTTCG					Quantitative
q-TaGB1-R	AGCGTGTCCCACACATAACA
Actin-F	AAGAGTCGGTGAAGGGGACT					Quantitative reference of wheat
Actin-R	GGAAAAGCTGAACCGAGACTG
JC-TaGB1-F1	TTTTAGTGTGCATGTGTTCTCC					Positive identification of transgenic wheat
JC-TaGB1-R1	GCTGGTTGGTGTCCGTTAGA
JC-TaGB1-F2	ACATCCATTTAGGGTTTAGGGTT
JC-TaGB1-R2	CGCAATTTCTGGATGCCGAC
LP	TTGAAAACCACTACCGTACCG					Identification of Arabidopsis mutants
RP	TTTGGATCGAGTGTTGGAATC
BP	ATTTTGCCGATTTCGGAAC
TUB-F	TAACAACTGGGCCAAGGGACA					Quantitative reference of Arabidopsis
TUB-R	ACAAACCTGGAACCCTTGGAGAC
